# Supplementary material for: Clinical Insights and Future Directions in Hypothermia for Severe Traumatic Brain Injury: A Narrative Review
Source: J Clin Med. 2024 Jul 19;13(14):4221. doi: 10.3390/jcm13144221 (PMC11278030; doi:10.3390/jcm13144221)
Supplement: Supplementary file 1 [file jcm-13-04221-s001.zip]

Archive with 1 entries (1 files):
- jcm-2985291-supplementary Table S1.pdf
